# Supplementary material for: Mutational alterations in the QRDR regions associated with fluoroquinolone resistance in Pseudomonas aeruginosa of clinical origin from Savar, Dhaka
Source: PLoS One. 2025 Feb 24;20(2):e0302352. doi: 10.1371/journal.pone.0302352 (PMC12002805; doi:10.1371/journal.pone.0302352)
Supplement: S1 File — (ZIP) [file pone.0302352.s001.zip]

Archive with 2 entries (2 files):
- ParC Sequence Data.txt
- GyrA Sequence Data.txt
