# Supplementary material for: Mutational alterations in the QRDR regions associated with fluoroquinolone resistance in Pseudomonas aeruginosa of clinical origin from Savar, Dhaka
Source: PLoS One. 2025 Feb 24;20(2):e0302352. doi: 10.1371/journal.pone.0302352 (PMC12002805; doi:10.1371/journal.pone.0302352)
Supplement: S1 File — (ZIP) [file pone.0302352.s001.zip › GyrA Sequence Data.txt]

>NC_002516.2:c3559198-3556427 Pseudomonas aeruginosa PAO1
MGELAKEILPVNIEDELKQSYLDYAMSVIVGRALPDARDGLKPVHRRVLYAMSELGNDWNKPYKKSARVVGDVIGKYHPHGDTAVYDTIVRMAQPFSLRYMLVDGQGNFGSVDGDNAAAMRYTEVRMAKLAHELLADLEKETVDWVPNYDGTEQ
>1F
LGNDWNKPYKKSARVVGDVIGKYHPHGDIAVYDTIVRMAQPFSLRYMLVDGQGNFGSVDGDNAAAMRYTEMRMAKLAHELLADLEKETVDWVPNYDGTEQIPAVMPTKIPNLLV
>2F
LGNDWNKPYKKSARVVGDVIGKYHPHGDIAVYDTIVRMAQPFSLRYMLVDGQGNFGSVDGDNAAAMRYTEMRMAKLAHELLADLEKETVDWVPNYDGTEQIPAVMPTKIPNLLV
>3F
LGNDWNKPYKKSARVVGDVIGKYHPHGDIAVYDTIVRMAQPFSLRYMLVDGQGNFGSVDGDNAAAMRYTEMRMAKLAHELLADLEKETVDWVPNYDGTEQIPAVMPTKIPNLLV
>4F
LGNDWNKPYKKSARVVGDVIGKYHPHGDIAVYDTIVRMAQPFSLRYMLVDGQGNFGSVDGDNAAAMRYTEMRMAKLAHELLADLEKETVDWVPNYDGTEQIPAVMPTKIPNLLV
>5F
LGNDWNKPYKKSARVVGDVIGKYHPHGDIAVYDTIVRMAQPFSLRYMLVDGQGNFGSVDGDNAAAMRYTEMRMAKLAHELLADLEKETVDWVPNYDGTEQIPAVMPTKIPNLLV
>6F
LGNDWNKPYKKSARVVGDVIGKYHPHGDIAVYDTIVRMAQPFSLRYMLVDGQGNFGSVDGDNAAAMRYTEMRMAKLAHELLADLEKETVDWVPNYDGTEQIPAVMPTKIPNLLV
>7F
LGNDWNKPYKKSARVVGDVIGKYHPHGDIAVYDTIVRMAQPFSLRYMLVDGQGNFGSVDGDNAAAMRYTEMRMAKLAHELLADLEKETVDWVPNYDGTEQIPAVMPTKIPNLLV
>8F
LGNDWNKPYKKSARVVGDVIGKYHPHGDIAVYDTIVRMAQPFSLRYMLVDGQGNFGSVDGDNAAAMRYTEMRMAKLAHELLADLEKETVDWVPNYDGTEQIPAVMPTKIPNLLV
>9F
LGNDWNKPYKKSARVVGDVIGKYHPHGDIAVYDTIVRMAQPFSLRYMLVDGQGNFGSVDGDNAAAMRYTEMRMAKLAHELLADLEKETVDWVPNYDGTEQIPAVMPTKIPNLLV
>10F
LGNDWNKPYKKSARVVGDVIGKYHPHGDIAVYDTIVRMAQPFSLRYMLVDGQGNFGSVDGDNAAAMRYTEMRMAKLAHELLADLEKETVDWVPNYDGTEQIPAVMPTKIPNLLV
>11F
LGNDWNKPYKKSARVVGDVIGKYHPHGDIAVYDTIVRMAQPFSLRYMLVDGQGNFGSVDGDNAAAMRYTEMRMAKLAHELLADLEKETVDWVPNYDGTEQIPAVMPTKIPNLLV
>12F
LGNDWNKPYKKSARVVGDVIGKYHPHGDIAVYDTIVRMAQPFSLRYMLVDGQGNFGSVDGDNAAAMRYTEMRMAKLAHELLADLEKETVDWVPNYDGTEQIPAVMPTKIPNLLV
>13F
LGNDWNKPYKKSARVVGDVIGKYHPHGDIAVYDTIVRMAQPFSLRYMLVDGQGNFGSVDGDNAAAMRYTEMRMAKLAHELLADLEKETVDWVPNYDGTEQIPAVMPTKIPNLLV
>14F (PP501828)
LGNDWNKPYKKSARVVGDVIGKYHPHGDIAVYDTIVRMAQPFSLRYMLVDGQGNFGSVDGDNAAAMRYTEMRMAKLAHELLADLEKETVDWVPNYDGTEQIPAVMPTKIPNLLV
>15F
LGNDWNKPYKKSARVVGDVIGKYHPHGDIAVYDTIVRMAQPFSLRYMLVDGQGNFGSVDGDNAAAMRYTEMRMAKLAHELLADLEKETVDWVPNYDGTEQIPAVMPTKIPNLLV
